# Supplementary material for: Environmentally Realistic Levels of Total Suspended Solids Damage Gill Structure and Compromise Swimming Performance in Some Freshwater Fish Species
Source: Biology (Basel). 2026 Jun 19;15(12):966. doi: 10.3390/biology15120966 (PMC13296938; doi:10.3390/biology15120966)
Supplement: Supplementary file 1 [file biology-15-00966-s001.zip]

Archive with 1 entries (1 files):
- biology-4258428-supplementary.pdf
